# Supplementary material for: Highly Conserved Interaction Profiles between Clinically Relevant Mutants of the Cytomegalovirus CDK-like Kinase pUL97 and Human Cyclins: Functional Significance of Cyclin H
Source: Int J Mol Sci. 2022 Oct 5;23(19):11814. doi: 10.3390/ijms231911814 (PMC9569496; doi:10.3390/ijms231911814)
Supplement: Supplementary file 1 [file ijms-23-11814-s001.zip]

Archive with 1 entries (1 files):
- ijms-1903130-supplementary.pdf
